# Supplementary material for: Visualising trends in dentition to lip mouth morphology using geometric morphometrics
Source: PLoS One. 2022 Sep 2;17(9):e0274127. doi: 10.1371/journal.pone.0274127 (PMC9439251; doi:10.1371/journal.pone.0274127)
Supplement: S1 File — (TXT) [file pone.0274127.s001.txt]

BM1_20y_OD-CM_InterObs
56.500	93.600
69.754	89.882
74.870	89.000
80.000	90.515
84.756	88.630
89.935	89.153
102.194	93.635
60.185	100.395
80.485	100.185
100.342	99.872
81.500	106.591
81.400	115.100
54.501	102.000
72.956	87.788
79.435	88.465
85.321	87.436
104.115	100.285
79.426	100.800
79.426	100.800
79.575	113.800
BM5_21y_ODO-CM_InterObs
48.021	79.635
55.938	75.521
60.000	73.073
64.500	75.150
69.575	73.100
73.450	74.950
85.718	78.926
50.100	85.370
65.100	83.700
83.900	84.500
62.000	91.512
63.010	98.962
42.610	87.653
55.940	75.940
65.100	79.920
73.500	75.940
87.344	87.760
65.000	87.600
65.000	87.600
65.000	98.861
BM12_23y_CD-CM_InterObs
42.065	78.060
53.683	73.020
57.500	72.350
61.534	73.772
65.612	71.761
70.306	72.485
82.806	77.910
46.735	83.290
62.041	83.163
78.980	84.185
66.953	83.163
67.550	93.720
40.050	85.561
53.675	70.357
61.940	71.071
70.310	69.745
87.765	80.310
63.370	82.550
63.370	82.550
64.430	93.700
BM17_26y_CD-CM_InterObs
56.005	91.920
69.750	86.620
73.295	85.698
76.750	87.130
80.140	84.811
83.921	85.500
95.976	88.961
59.110	97.630
76.745	96.440
93.900	94.710
76.742	96.468
77.690	103.252
49.182	98.444
69.750	79.400
76.741	80.300
83.820	79.100
104.300	94.725
76.780	94.515
76.780	94.515
76.780	109.444
BM22_27y_OD-CM_InterObs
57.690	97.430
71.060	93.982
75.260	91.600
80.210	93.512
84.750	91.150
89.350	92.550
102.182	95.920
62.380	102.640
80.100	102.300
99.100	101.600
77.252	104.568
77.252	113.200
52.258	106.890
74.160	89.650
80.700	91.800
87.100	89.890
105.145	104.750
78.550	102.295
78.550	102.295
76.000	115.505
BM27_28y_CD-CM_InterObs
48.600	84.200
62.032	79.980
65.500	79.210
69.200	80.495
72.816	79.272
76.450	80.210
89.100	83.680
51.954	89.401
69.100	88.680
87.329	88.500
69.099	88.680
69.000	97.500
43.620	97.250
62.420	78.200
69.360	79.359
76.259	77.760
96.788	93.005
20.275	91.560
20.275	91.560
70.390	104.790
BM35_30y_CD-CM_InterObs
50.372	81.111
63.009	77.539
67.400	75.761
71.652	77.532
76.460	75.555
81.295	77.652
94.145	80.299
54.020	86.339
72.195	86.339
89.882	85.246
72.195	86.340
72.564	91.712
51.585	87.039
64.882	71.090
72.010	71.420
79.152	71.100
97.920	86.030
73.600	86.100
73.600	86.100
74.752	100.602
BM39_31y_OD-CM_InterObs
38.199	64.599
52.260	62.375
56.780	60.775
61.249	62.350
65.755	61.041
70.246	61.640
85.129	63.959
40.000	69.800
61.600	69.800
83.870	69.071
60.945	71.760
60.945	78.865
31.690	74.010
52.265	59.060
61.292	61.080
70.241	58.723
90.900	74.810
61.275	71.275
61.275	71.275
61.275	82.500
BM55_33y_CD-CM_InterObs
46.152	79.250
59.501	75.501
64.002	73.633
68.354	76.220
72.302	73.900
76.302	75.664
88.781	78.562
49.000	84.332
68.670	84.000
85.670	83.667
68.670	84.000
68.281	90.221
42.111	87.222
59.389	69.222
67.111	70.000
74.450	69.222
94.002	85.001
68.122	82.212
68.122	82.212
68.780	93.440
BM62_35y_CD-CM_InterObs
46.565	86.565
59.609	82.000
63.890	81.050
68.310	82.410
72.444	81.444
76.222	82.222
89.121	87.010
49.250	92.003
69.661	92.226
84.223	91.900
68.285	92.220
68.222	96.335
42.222	95.335
60.670	75.500
68.000	76.780
74.622	75.711
93.780	94.780
68.010	91.005
68.010	91.005
68.010	106.225
BM66_38y_CD-CM_InterObs
50.250	92.690
62.980	91.005
67.755	89.501
72.570	91.330
77.680	87.930
82.445	89.760
94.390	91.353
52.561	97.490
72.472	98.642
92.905	95.600
73.900	98.701
73.900	104.150
44.100	97.210
63.400	83.610
73.400	85.491
82.940	83.790
103.180	96.980
73.610	95.820
73.610	95.820
73.610	105.900
BM71_43y_CD-CM_InterObs
49.108	94.790
61.945	92.980
65.830	91.300
69.810	92.500
73.990	90.900
78.301	92.400
91.250	93.719
52.450	99.500
70.310	99.222
86.602	98.420
71.750	99.165
71.750	106.580
38.610	101.949
61.745	93.121
70.111	95.244
78.300	93.100
101.581	103.281
70.222	102.857
70.222	102.857
70.222	113.090
BM78_48y_CD-CM_InterObs
57.890	85.900
70.750	83.310
74.910	82.190
79.400	82.720
83.550	81.770
87.440	83.050
100.620	85.000
60.315	91.625
80.002	92.955
97.927	90.425
78.663	92.955
79.333	100.701
43.350	95.500
65.740	82.010
74.111	83.920
82.333	80.650
111.280	93.780
75.660	92.960
75.660	92.960
77.444	103.655
BM85_53y_CD-CM_InterObs
60.400	93.400
73.280	89.030
77.560	86.631
82.380	87.301
87.150	85.000
91.750	86.385
104.500	91.250
64.375	99.120
83.511	96.620
101.000	96.680
83.510	96.635
83.510	102.135
53.625	101.060
76.875	88.444
83.620	89.944
89.942	88.444
114.630	101.250
84.145	98.385
84.145	98.385
84.625	108.458
BF2_20y_CD-CM_InterObs
55.999	95.01
66.875	92.300
71.222	90.275
75.455	91.450
79.250	89.465
83.458	91.560
95.530	95.430
58.444	100.301
75.333	101.746
92.833	101.444
76.470	101.740
76.470	102.170
52.880	103.600
70.530	82.950
76.522	83.425
82.350	82.600
98.800	101.200
75.850	98.950
75.850	98.950
75.450	110.750
BF12_24y_OD-CM_InterObs
49.160	75.555
62.444	69.475
66.444	68.335
70.400	69.710
74.004	67.742
77.777	69.380
91.601	72.777
52.200	80.600
70.625	78.525
88.400	78.150
70.555	82.333
71.333	90.555
45.177	83.777
62.444	65.888
70.110	66.360
77.725	65.555
96.944	81.444
71.055	78.655
71.055	78.655
71.972	90.277
BF21_27y_CD-CM_InterObs
51.610	82.522
63.633	79.633
67.820	78.770
72.100	79.888
76.100	77.770
80.140	79.701
92.840	82.730
53.333	86.999
72.111	88.129
89.888	87.380
72.900	88.200
72.900	94.199
46.344	89.888
64.555	74.225
72.145	75.280
79.444	73.944
97.910	89.910
72.000	87.500
72.000	87.500
72.000	100.150
BF26_29y_CD-CM_InterObs
51.210	90.800
62.200	87.650
66.102	85.652
70.577	87.777
74.555	85.950
78.533	87.505
89.955	90.755
54.255	95.650
71.210	97.045
88.400	95.612
71.196	97.005
71.020	103.460
44.006	96.444
61.166	81.444
67.283	83.455
73.444	81.888
93.002	98.550
68.600	93.800
68.600	93.800
69.888	107.444
BF32_31y_CD-OM_InterObs
55.341	88.750
67.660	85.610
71.750	84.100
75.900	85.230
79.700	83.636
83.742	85.050
95.115	88.155
57.840	93.400
75.950	93.510
92.980	93.000
75.850	93.420
75.850	100.500
50.650	95.800
69.375	80.170
75.902	81.500
82.098	80.111
100.670	95.942
75.860	90.275
75.860	92.875
75.860	104.923
BF44_38y_OD-CM_InterObs
54.888	88.012
67.520	84.950
71.800	83.522
76.125	85.280
80.500	83.525
84.444	84.444
98.999	87.424
58.333	93.136
76.111	93.293
96.320	91.825
74.125	96.150
74.125	103.452
47.125	94.464
67.500	80.240
76.075	82.155
84.656	80.120
105.111	94.888
76.100	95.515
76.100	95.515
76.100	110.665
BF51_42y_CD-CM_InterObs
61.750	98.225
75.800	94.515
79.252	92.952
82.777	95.555
87.010	93.510
91.080	95.655
103.100	97.850
65.123	103.350
82.600	103.000
99.870	102.160
82.010	103.002
82.010	110.501
52.220	107.622
80.100	91.677
88.100	94.077
95.625	91.677
117.662	105.822
84.850	102.200
84.850	102.200
82.135	115.100
BF64_58y_CD-CM_InterObs
52.777	99.222
64.850	95.850
69.053	94.950
72.900	96.444
76.680	95.380
80.385	96.820
92.505	99.249
55.329	103.120
72.829	105.160
89.470	103.021
71.458	105.116
71.168	109.910
40.000	98.900
65.575	90.410
72.801	91.982
79.999	90.522
105.710	103.120
72.780	99.400
72.780	99.400
72.780	107.750
WM1_21y_CD-CM_InterObs
63.255	115.900
75.450	112.111
80.012	110.500
84.680	111.675
89.400	109.800
94.475	111.711
106.412	116.933
66.123	121.123
84.750	120.411
103.730	121.999
84.752	120.380
84.635	123.550
51.220	122.315
74.680	113.850
83.280	116.859
91.999	114.878
115.515	122.175
83.280	118.680
83.280	118.680
83.280	123.961
WM4_25y_CD-CM_InterObs
54.498	85.150
67.290	79.555
70.710	79.640
73.902	81.810
77.333	81.660
80.632	82.512
92.511	86.251
56.523	90.950
71.270	91.860
89.680	91.811
71.270	91.850
71.700	98.022
44.555	90.222
65.013	78.860
71.777	80.210
78.210	78.900
99.350	90.650
71.850	88.140
71.850	88.140
71.850	95.360
WM9_32y_CD-CM_InterObs
55.900	94.400
65.895	87.785
70.232	86.676
74.466	88.899
78.670	87.188
82.777	87.555
95.899	90.788
59.677	99.012
76.355	97.670
92.161	96.010
76.340	97.670
78.010	107.060
49.220	99.220
64.363	84.788
71.250	85.560
78.150	84.780
102.150	94.150
73.566	92.788
73.566	92.788
75.566	101.100
WM15_45y_CD-CM_InterObs
54.781	90.502
65.888	87.111
70.444	85.944
74.910	86.650
79.080	85.555
83.165	87.002
95.550	90.110
56.634	95.110
74.664	96.620
93.265	94.830
74.665	96.623
75.100	101.120
45.222	100.612
69.871	91.498
76.444	92.333
82.951	91.601
105.555	97.222
76.000	97.900
76.000	97.900
75.333	105.444
WF1_21y_CD-CM_InterObs
53.669	92.266
65.333	89.111
69.111	88.103
72.888	89.900
76.888	88.212
80.787	90.010
93.410	94.555
55.125	97.085
72.500	98.125
90.125	99.545
72.500	98.145
71.715	106.480
48.410	97.145
65.350	85.230
73.005	86.333
80.822	85.422
97.505	96.800
72.905	91.465
72.905	91.465
72.905	98.633
WF6_24y_CD-CM_InterObs
50.400	80.000
62.555	78.444
66.122	76.452
69.811	78.534
73.343	76.235
77.212	77.414
87.999	80.777
53.255	84.555
70.111	86.622
84.950	85.544
67.262	86.632
67.262	90.000
43.535	84.210
61.730	77.701
69.100	78.888
76.333	77.777
94.510	86.333
69.000	82.945
69.000	82.945
69.000	91.177
WF12_36y_CD-CM_InterObs
51.599	90.615
62.952	86.830
66.433	84.480
70.095	87.845
73.300	84.880
77.135	86.840
87.735	89.920
53.920	95.515
70.000	96.722
85.700	95.000
70.010	96.745
70.010	103.475
46.688	94.888
62.999	87.830
69.185	89.185
75.310	87.659
91.530	95.200
69.178	93.665
69.178	93.665
69.178	103.255
WF20_61y_CD-CM_InterObs
49.999	89.665
60.720	85.920
64.612	84.112
68.565	85.780
72.350	83.452
76.120	85.000
86.120	88.777
52.145	93.985
68.959	93.590
82.816	93.070
68.728	93.570
68.728	98.950
43.827	94.796
60.720	86.890
68.471	87.710
76.125	86.890
94.285	93.301
68.475	92.644
68.475	92.644
68.475	97.085
