# Supplementary material for: Visualising trends in dentition to lip mouth morphology using geometric morphometrics
Source: PLoS One. 2022 Sep 2;17(9):e0274127. doi: 10.1371/journal.pone.0274127 (PMC9439251; doi:10.1371/journal.pone.0274127)
Supplement: S2 File — (TXT) [file pone.0274127.s002.txt]

BM1_20y_OD-CM_Obs1
56.581	93.675
69.744	89.872
74.872	89.060
80.000	90.513
84.786	88.632
89.915	89.103
102.094	93.632
60.085	100.385
80.385	100.385
100.342	99.872
81.410	106.581
81.410	115.000
54.701	102.051
72.906	87.778
79.135	88.365
85.321	87.436
104.017	100.085
79.423	100.833
79.423	100.833
79.573	113.803
BM1_20y_OD-CM_Obs2
56.538	93.675
69.744	89.829
74.872	89.060
80.000	90.513
84.786	88.632
89.915	89.103
102.051	93.590
60.085	100.342
80.299	100.342
100.342	99.872
81.410	106.581
81.410	114.957
54.701	102.051
72.906	87.778
79.135	88.365
85.321	87.436
103.974	100.085
79.423	100.833
79.423	100.833
79.573	113.803
BM1_20y_OD-CM_Obs3
56.538	93.718
69.744	89.872
74.872	89.060
80.000	90.513
84.786	88.632
89.872	89.103
102.051	93.590
60.128	100.385
80.321	100.385
100.342	99.872
81.410	106.624
81.410	115.000
54.744	102.051
72.906	87.778
79.135	88.365
85.321	87.436
104.038	100.128
79.423	100.833
79.423	100.833
79.573	113.803
BM3_21y_CD-CM_Obs1
66.875	100.833
78.542	96.806
83.009	94.722
87.569	96.528
91.667	95.509
96.157	97.037
109.097	100.417
69.236	105.556
87.083	106.875
109.097	106.389
89.306	106.875
89.306	114.097
63.611	105.694
79.514	94.167
85.972	94.722
92.292	94.444
112.222	106.944
87.731	105.556
87.731	105.556
89.491	117.778
BM3_21y_CD-CM_Obs2
66.944	100.787
78.565	96.806
83.056	94.676
87.546	96.528
91.759	95.417
96.204	96.991
109.074	100.417
69.213	105.556
87.083	106.898
109.120	106.343
89.306	106.898
89.306	114.120
63.611	105.694
79.583	94.213
85.972	94.769
92.269	94.444
112.222	106.944
87.731	105.556
87.731	105.556
89.491	117.778
BM3_21y_CD-CM_Obs3
66.898	100.833
78.519	96.806
83.056	94.676
87.500	96.528
91.759	95.417
96.204	96.991
109.028	100.417
69.167	105.602
87.083	106.898
109.074	106.389
89.306	106.898
89.306	114.120
63.611	105.648
79.537	94.213
85.972	94.769
92.222	94.444
112.222	106.944
87.731	105.556
87.731	105.556
89.491	117.778
BM4_21y_CD-CM_Obs1
56.795	95.897
70.401	93.526
74.359	92.521
78.077	94.402
82.051	93.162
86.298	94.263
99.017	97.137
59.872	101.538
77.436	105.192
96.410	104.103
81.282	105.192
81.282	112.901
58.419	108.291
70.401	88.237
78.462	90.641
86.298	88.093
104.359	105.214
81.282	103.045
81.282	103.045
84.038	114.647
BM4_21y_CD-CM_Obs2
56.795	95.897
70.401	93.526
74.359	92.521
78.077	94.402
82.051	93.162
86.298	94.263
99.017	97.137
59.872	101.538
77.436	105.192
96.410	104.103
81.239	105.192
81.239	112.901
58.419	108.291
70.401	88.237
78.462	90.641
86.298	88.093
104.359	105.214
81.282	103.045
81.282	103.045
84.038	114.647
BM4_21y_CD-CM_Obs3
56.752	95.940
70.401	93.526
74.359	92.521
78.077	94.402
82.051	93.162
86.298	94.263
99.017	97.137
59.872	101.538
77.436	105.192
96.410	104.103
81.282	105.192
81.282	112.901
58.419	108.291
70.401	88.237
78.462	90.641
86.298	88.093
104.359	105.214
81.282	103.045
81.282	103.045
84.038	114.647
BM5_21y_ODO-CM_Obs1
48.073	79.635
55.938	75.573
60.000	73.125
64.948	75.104
69.375	73.073
73.490	74.948
85.677	78.906
50.104	85.365
65.000	83.698
83.802	84.479
62.057	91.484
63.021	98.958
42.604	87.552
55.938	75.938
65.000	79.948
73.490	75.990
87.344	87.760
65.000	87.604
65.000	87.604
65.000	98.854
BM5_21y_ODO-CM_Obs2
48.021	79.635
55.938	75.521
60.000	73.073
64.948	75.156
69.375	73.073
73.464	74.948
85.677	78.854
50.104	85.312
65.000	83.646
83.802	84.479
62.057	91.484
63.073	98.958
42.604	87.552
55.938	75.885
65.000	79.948
73.464	76.016
87.361	87.708
65.000	87.604
65.000	87.604
65.000	98.854
BM5_21y_ODO-CM_Obs3
48.073	79.635
55.938	75.573
60.000	73.073
64.948	75.104
69.375	73.073
73.490	74.896
85.677	78.854
50.104	85.312
65.000	83.646
83.802	84.531
62.057	91.484
63.073	98.958
42.604	87.552
55.938	75.938
65.000	79.948
73.490	75.990
87.396	87.708
65.000	87.552
65.000	87.552
65.000	98.854
BM7_22y_CD-CM_Obs1
54.042	104.042
65.250	99.750
70.250	97.219
75.375	98.125
80.375	95.917
85.219	97.766
97.844	103.219
57.583	109.708
76.312	109.156
95.031	108.719
77.344	109.156
77.312	116.531
45.250	109.000
65.250	93.438
75.250	95.000
85.219	93.500
106.333	108.667
75.688	106.000
75.688	106.000
75.958	117.958
BM7_22y_CD-CM_Obs2
54.062	104.000
65.250	99.750
70.250	97.188
75.375	98.167
80.375	95.875
85.208	97.833
97.812	103.188
57.562	109.625
76.292	109.125
95.062	108.688
77.344	109.125
77.312	116.500
45.250	109.000
65.250	93.708
75.250	95.042
85.208	93.500
106.312	108.625
75.688	106.000
75.688	106.000
75.958	117.958
BM7_22y_CD-CM_Obs3
54.042	104.042
65.250	99.750
70.250	97.219
75.375	98.125
80.375	95.917
85.219	97.766
97.844	103.219
57.583	109.708
76.312	109.156
95.031	108.719
77.344	109.156
77.312	116.531
45.250	109.000
65.250	93.438
75.250	95.000
85.219	93.500
106.333	108.667
75.688	106.000
75.688	106.000
75.958	117.958
BM8_22y_CD-CM_Obs1
42.660	76.862
54.468	72.128
58.883	70.319
63.085	72.163
67.128	69.947
71.117	72.580
84.681	76.915
45.106	81.223
63.085	80.266
82.021	81.915
63.085	80.266
63.723	87.411
36.135	82.163
54.468	64.628
63.085	65.585
71.117	64.362
89.894	84.362
63.085	80.266
63.085	80.266
63.085	97.766
BM8_22y_CD-CM_Obs2
42.660	76.862
54.468	72.128
58.883	70.319
63.085	72.128
67.128	69.947
71.117	72.580
84.681	76.915
45.106	81.223
63.085	80.266
82.021	81.915
63.085	80.266
63.723	87.411
36.135	82.163
54.468	64.628
63.085	65.585
71.117	64.362
89.894	84.362
63.085	80.266
63.085	80.266
63.085	97.766
BM8_22y_CD-CM_Obs3
42.660	76.915
54.468	72.128
58.830	70.319
63.050	72.163
67.128	69.947
71.117	72.580
84.681	76.915
45.106	81.223
63.085	80.266
82.021	81.915
63.085	80.266
63.723	87.411
36.117	82.181
54.468	64.628
63.085	65.585
71.117	64.362
89.894	84.362
63.085	80.266
63.085	80.266
63.085	97.766
BM10_22y_CD-CM_Obs1
38.800	71.700
52.300	68.100
55.850	65.750
61.200	68.300
66.050	65.700
70.200	67.850
82.750	70.400
41.150	76.483
61.400	77.450
80.200	75.700
60.700	77.450
61.000	82.550
35.150	76.550
54.750	61.000
61.650	62.000
68.850	60.750
87.000	75.700
61.400	74.200
61.400	74.200
61.000	87.950
BM10_22y_CD-CM_Obs2
38.775	71.675
52.325	68.100
55.875	65.750
61.200	68.300
66.075	65.700
70.175	67.875
82.775	70.425
41.125	76.475
61.400	77.450
80.200	75.725
60.750	77.450
61.000	82.550
35.125	76.550
54.750	61.000
61.650	62.000
68.825	60.750
87.000	75.700
61.400	74.200
61.400	74.200
61.000	87.950
BM10_22y_CD-CM_Obs3
38.775	71.675
52.325	68.050
55.875	65.750
61.225	68.350
66.075	65.675
70.200	67.900
82.750	70.400
41.150	76.475
61.350	77.450
80.200	75.750
60.700	77.450
61.000	82.550
35.150	76.550
54.750	61.025
61.650	62.000
68.850	60.750
87.000	75.700
61.400	74.200
61.400	74.200
61.000	87.950
BM11_22y_ODO-CM_Obs1
43.859	80.109
56.413	74.457
60.598	72.772
65.109	74.674
69.674	72.283
74.130	74.076
88.370	78.641
46.630	85.978
65.109	83.424
86.087	84.674
67.500	88.270
67.500	96.739
43.098	85.978
60.109	65.543
66.087	66.848
72.011	65.707
91.848	84.620
67.120	83.370
67.120	83.370
67.808	96.721
BM11_22y_ODO-CM_Obs2
43.859	80.109
56.413	74.457
60.598	72.772
65.100	74.692
69.674	72.319
74.130	74.076
88.370	78.641
46.630	85.978
65.100	83.424
86.087	84.674
67.500	88.261
67.500	96.739
43.098	85.978
60.072	65.543
66.087	66.848
72.011	65.688
91.848	84.620
67.120	83.370
67.120	83.370
67.808	96.721
BM11_22y_ODO-CM_Obs3
43.859	80.109
56.413	74.457
60.543	72.772
65.100	74.674
69.674	72.337
74.130	74.076
88.370	78.641
46.630	85.978
65.100	83.424
86.087	84.674
67.500	88.261
67.500	96.739
43.098	85.978
60.109	65.543
66.087	66.848
72.011	65.707
91.848	84.674
67.120	83.370
67.120	83.370
67.808	96.721
BM12_23y_CD-CM_Obs1
42.041	78.061
53.673	73.061
57.500	72.347
61.531	73.776
65.612	71.786
70.306	72.500
82.806	77.908
46.735	83.316
62.058	83.163
78.980	84.184
66.956	83.163
67.551	93.720
40.051	85.561
53.673	70.357
61.939	71.071
70.306	69.745
87.755	80.306
63.367	82.551
63.367	82.551
64.490	93.720
BM12_23y_CD-CM_Obs2
42.041	78.061
53.673	73.061
57.526	72.372
61.531	73.776
65.612	71.786
70.306	72.500
82.806	77.908
46.735	83.291
62.041	83.163
78.980	84.184
66.913	83.163
67.551	93.720
40.051	85.561
53.673	70.332
61.939	71.071
70.306	69.770
87.781	80.306
63.367	82.551
63.367	82.551
64.490	93.720
BM12_23y_CD-CM_Obs3
42.041	78.010
53.673	73.061
57.500	72.347
61.531	73.776
65.612	71.760
70.306	72.474
82.806	77.908
46.709	83.316
62.041	83.163
78.980	84.184
66.956	83.163
67.551	93.720
40.051	85.561
53.673	70.357
61.939	71.071
70.306	69.745
87.781	80.306
63.367	82.551
63.367	82.551
64.490	93.720
BM13_23y_CD-CM_Obs1
53.690	94.405
66.071	90.714
70.000	89.524
73.810	91.786
77.024	89.524
81.071	90.357
93.690	94.405
56.667	99.405
73.929	99.524
91.786	99.286
73.929	99.524
74.286	106.071
48.929	100.357
66.071	83.333
73.631	84.167
81.071	83.333
98.571	99.643
73.631	97.262
73.631	97.262
73.631	110.000
BM13_23y_CD-CM_Obs2
53.690	94.405
66.071	90.714
70.000	89.524
73.810	91.786
77.024	89.524
81.071	90.357
93.690	94.435
56.667	99.405
73.929	99.524
91.786	99.286
73.929	99.524
74.286	106.071
48.929	100.357
66.071	83.333
73.631	84.167
81.071	83.333
98.571	99.643
73.631	97.262
73.631	97.262
73.631	110.000
BM13_23y_CD-CM_Obs3
53.690	94.405
66.071	90.714
70.000	89.554
73.839	91.815
77.054	89.524
81.071	90.357
93.690	94.435
56.667	99.405
73.929	99.524
91.786	99.256
73.929	99.524
74.286	106.071
48.929	100.357
66.071	83.333
73.631	84.167
81.071	83.333
98.571	99.643
73.631	97.262
73.631	97.262
73.631	110.000
BM14_23y_ODO-CM_Obs1
41.319	84.167
53.472	78.750
57.795	77.066
62.188	77.812
66.337	76.146
70.556	77.240
82.917	83.021
45.729	90.000
62.292	87.552
80.139	87.917
63.125	91.337
63.333	100.677
36.545	90.069
54.375	74.323
62.292	75.990
70.347	73.333
88.056	88.351
62.292	86.979
62.292	86.979
62.292	100.234
BM14_23y_ODO-CM_Obs2
41.354	84.167
53.438	78.750
57.812	77.031
62.188	77.812
66.302	76.146
70.521	77.240
82.917	83.021
45.729	90.000
62.292	87.552
80.104	87.917
63.125	91.354
63.333	100.677
36.562	90.104
54.375	74.323
62.292	75.990
70.312	73.333
88.021	88.333
62.292	86.979
62.292	86.979
62.292	100.234
BM14_23y_ODO-CM_Obs3
41.319	84.167
53.472	78.767
57.795	77.014
62.188	77.812
66.337	76.111
70.556	77.240
82.917	83.021
45.781	90.000
62.292	87.552
80.139	87.934
63.125	91.354
63.333	100.677
36.528	90.087
54.375	74.323
62.292	75.990
70.312	73.333
88.056	88.333
62.292	86.979
62.292	86.979
62.292	100.234
BM15_25y_CD-CM_Obs1
48.068	99.886
61.364	95.000
65.795	93.864
69.545	95.568
72.841	93.523
76.705	94.773
90.795	97.159
50.795	105.114
69.091	106.136
87.500	102.273
70.455	106.136
70.909	114.318
43.636	109.432
62.614	97.273
69.659	97.727
76.818	96.932
96.364	106.932
69.900	107.955
69.900	107.955
70.000	122.841
BM15_25y_CD-CM_Obs2
48.068	99.924
61.364	95.000
65.795	93.864
69.545	95.568
72.841	93.523
76.705	94.773
90.795	97.159
50.795	105.152
69.129	106.136
87.500	102.273
70.455	106.136
70.909	114.318
43.598	109.432
62.614	97.273
69.659	97.765
76.818	96.932
96.364	106.970
69.900	107.992
60.900	107.992
70.000	122.841
BM15_25y_CD-CM_Obs3
48.068	99.886
61.364	95.000
65.795	93.864
69.545	95.568
72.803	93.485
76.705	94.735
90.795	97.159
50.833	105.114
69.129	106.136
87.500	102.273
70.455	106.136
70.909	114.318
43.636	109.432
62.652	97.311
69.659	97.727
76.856	96.932
96.364	106.932
69.900	107.992
60.900	107.992
70.000	122.841
BM16_26y_CD-CM_Obs1
47.778	74.778
60.500	69.500
64.667	68.556
68.444	70.389
72.111	68.889
76.111	69.500
89.694	74.306
50.722	80.944
68.889	81.222
86.944	80.000
67.722	81.222
68.222	87.778
39.889	82.944
60.500	67.611
68.444	68.741
76.111	67.333
96.056	83.000
68.444	82.778
68.444	82.778
68.444	98.722
BM16_26y_CD-CM_Obs2
47.778	74.778
60.500	69.500
64.667	68.556
68.444	70.444
72.111	68.889
76.111	69.500
89.704	74.296
50.741	80.963
68.889	81.222
86.944	80.000
67.722	81.222
68.222	87.778
39.889	82.963
60.500	67.611
68.444	68.741
76.111	67.333
96.056	83.000
68.444	82.778
68.444	82.778
68.444	98.728
BM16_26y_CD-CM_Obs3
47.778	74.741
60.444	69.519
64.667	68.556
68.444	70.444
72.074	68.889
76.111	69.481
89.667	74.333
50.778	80.889
68.889	81.222
86.963	80.000
67.722	81.222
68.222	87.778
39.889	82.963
60.444	67.630
68.444	68.741
76.111	67.296
96.074	82.963
68.444	82.778
68.444	82.778
68.444	98.741
BM17_26y_CD-CM_Ob1
55.935	91.829
69.756	86.626
73.293	85.691
76.748	87.114
80.041	84.797
83.821	85.528
95.976	88.963
59.106	97.642
76.748	96.463
93.902	94.715
76.748	96.463
77.683	103.293
49.187	98.455
69.756	79.390
76.748	80.325
83.821	79.106
104.309	94.715
76.748	94.512
76.748	94.512
76.748	109.431
BM17_26y_CD-CM_Ob2
55.894	91.870
69.756	86.707
73.252	85.732
76.748	87.114
80.000	84.797
83.862	85.528
96.016	88.943
59.106	97.642
76.748	96.463
93.902	94.675
76.748	96.463
77.642	103.252
49.187	98.496
69.756	79.431
76.748	80.407
83.862	79.146
104.309	94.715
76.748	94.512
76.748	94.512
76.748	109.472
BM17_26y_CD-CM_Ob3
55.935	91.870
69.756	86.667
73.252	85.691
76.748	87.033
80.000	84.797
83.862	85.528
96.016	88.902
59.146	97.642
76.748	96.463
93.902	94.675
76.748	96.463
77.642	103.252
49.187	98.455
69.756	79.431
76.748	80.285
83.862	79.106
104.309	94.715
76.748	94.512
76.748	94.512
76.748	109.472
BM18_26y_CD_OMDP_Obs1
51.860	99.244
64.302	97.093
68.081	97.616
72.093	99.012
76.337	97.849
80.116	97.500
90.465	99.360
54.535	105.349
72.093	108.881
87.558	105.349
73.837	108.881
73.488	110.233
46.512	108.256
64.302	97.093
72.093	99.012
80.116	97.500
97.558	107.093
72.093	106.221
72.093	109.070
72.093	122.035
BM18_26y_CD_OMDP_Obs2
51.860	99.264
64.302	97.093
68.101	97.636
72.093	99.070
76.318	97.868
80.116	97.519
90.465	99.419
54.535	105.349
72.093	108.837
87.597	105.349
73.837	108.837
73.488	110.233
46.550	108.256
64.302	97.093
72.093	97.012
80.116	97.500
97.558	107.093
72.093	106.202
72.093	109.070
72.093	122.016
BM18_26y_CD_OMDP_Obs3
51.860	99.264
64.264	97.132
68.101	97.636
72.093	99.031
76.357	97.907
80.116	97.519
90.465	99.380
54.574	105.349
72.093	108.837
87.558	105.349
73.837	108.837
73.488	110.233
46.512	108.256
64.302	97.093
72.093	99.012
80.116	97.500
97.558	107.093
72.093	106.221
72.093	109.070
72.093	122.035
BM19_27y_CD-CM_Obs1
51.503	93.497
64.613	88.006
69.122	86.518
73.571	88.021
78.095	86.071
82.485	87.381
94.628	92.128
55.238	99.643
72.976	97.619
92.054	98.095
73.631	97.619
74.048	103.943
43.735	95.387
64.613	78.884
72.619	80.238
80.878	79.435
102.530	96.518
72.698	94.524
72.698	94.524
72.976	108.185
BM19_27y_CD-CM_Obs2
51.488	93.452
64.583	87.976
69.167	86.488
73.571	87.976
78.095	86.071
82.440	87.381
94.643	92.143
55.238	99.643
72.976	97.619
92.024	98.095
73.631	97.619
74.048	103.929
43.690	95.357
64.583	78.869
72.619	80.238
80.833	79.405
102.560	96.488
72.698	94.524
72.698	94.524
72.976	108.155
BM19_27y_CD-CM_Obs3
51.503	93.497
64.643	88.036
69.107	86.548
73.571	88.036
78.095	86.012
82.440	87.381
94.603	92.183
55.238	99.603
72.976	97.619
92.063	98.095
73.532	97.619
74.048	104.008
43.730	95.397
64.603	78.929
72.619	80.238
80.913	79.484
102.500	96.548
72.698	94.524
72.698	94.524
72.976	108.185
BM20_27y_CD-CM_Obs1
51.628	91.395
63.721	86.279
68.256	84.419
73.023	85.814
77.907	83.953
82.442	85.930
94.767	90.465
55.814	96.628
73.488	95.000
91.163	95.116
73.488	95.000
73.605	104.070
45.930	97.907
63.721	81.860
73.023	83.488
82.442	81.279
101.279	95.581
73.450	95.581
73.450	95.581
73.915	108.372
BM20_27y_CD-CM_Obs2
51.628	91.357
63.721	86.279
68.256	84.419
73.023	85.814
77.907	83.953
82.442	85.930
94.767	90.465
55.814	96.628
73.488	95.000
91.163	95.155
73.488	95.000
73.605	104.070
45.930	97.907
63.721	81.860
73.023	83.488
82.442	81.279
101.279	95.581
73.450	95.581
73.450	95.581
73.915	108.372
BM20_27y_CD-CM_Obs3
51.628	91.395
63.721	86.240
68.256	84.419
73.023	85.814
77.907	83.953
82.442	85.930
94.767	90.504
55.814	96.628
73.488	95.000
91.202	95.116
73.488	95.000
73.605	104.070
45.930	97.868
63.721	81.860
73.023	83.488
82.442	81.318
101.279	95.581
73.450	95.581
73.450	95.581
73.915	108.372
BM21_27y_CD-CM_Obs1
51.587	89.841
64.444	85.595
68.770	84.127
73.254	85.794
77.817	84.484
81.786	85.794
93.095	91.151
53.810	94.881
72.966	95.347
89.524	96.190
72.966	95.347
72.778	101.032
44.603	94.048
65.159	77.143
72.976	80.198
80.794	76.825
101.270	94.722
72.872	93.333
72.872	93.333
72.738	108.690
BM21_27y_CD-CM_Obs2
51.587	89.841
64.444	85.556
68.730	84.127
73.294	85.873
77.817	84.563
81.786	85.794
93.135	91.151
53.810	94.881
72.966	95.347
89.603	96.230
72.966	95.347
72.817	101.071
44.603	94.087
65.198	77.103
72.976	80.198
80.833	76.786
101.230	94.683
72.872	93.333
72.872	93.333
72.738	108.690
BM21_27y_CD-CM_Obs3
51.587	89.841
64.444	85.635
68.730	84.167
73.254	85.833
77.817	84.563
81.786	85.833
93.056	91.151
53.849	94.921
72.966	95.347
89.524	96.230
72.966	95.347
72.778	101.071
44.643	94.087
65.159	77.103
72.976	80.198
80.833	76.825
101.230	94.762
72.872	93.333
72.872	93.333
72.738	108.690
BM22_27y_OD-CM_Obs1
57.692	97.436
71.026	93.910
75.256	91.603
80.160	93.526
84.744	91.154
89.359	92.564
102.179	95.978
62.372	102.628
80.064	102.436
99.087	101.603
77.244	104.551
77.244	113.205
52.276	106.891
74.199	89.647
80.673	91.795
87.083	89.856
105.128	104.744
78.590	102.308
78.590	102.308
76.026	115.513
BM22_27y_OD-CM_Obs2
57.692	97.436
71.026	93.974
75.256	91.603
80.128	93.526
84.744	91.154
89.359	92.564
102.179	95.962
62.372	102.628
80.064	102.436
99.103	101.603
77.244	104.551
77.244	113.205
52.244	106.859
74.231	89.615
80.641	91.795
87.051	89.872
105.128	104.744
78.590	102.308
78.590	102.308
76.026	115.513
BM22_27y_OD-CM_Obs3
57.692	97.436
71.026	93.932
75.256	91.581
80.128	93.547
84.744	91.111
89.359	92.521
102.179	95.983
62.308	102.650
80.000	102.436
99.060	101.581
77.244	104.573
77.244	113.205
52.222	106.880
74.188	89.658
80.684	91.795
87.094	89.829
105.128	104.701
78.590	102.308
78.590	102.308
76.026	115.513
BM23_27y_CD-CM_Obs1
53.659	83.049
68.171	77.988
72.256	77.012
76.463	78.171
80.854	76.463
85.000	76.037
100.000	80.366
55.915	90.000
76.037	89.268
98.171	87.073
71.768	89.268
72.561	99.024
44.573	87.378
64.573	72.317
71.463	74.024
77.805	71.220
101.341	86.707
72.256	87.195
72.256	87.195
73.049	102.317
BM23_27y_CD-CM_Obs2
53.659	83.049
68.171	77.988
72.256	77.012
76.524	78.211
80.915	76.423
85.061	75.996
100.000	80.366
55.915	90.000
76.077	89.268
98.171	87.073
71.768	89.268
72.541	99.024
44.573	87.378
64.573	72.317
71.463	74.024
77.805	71.220
101.321	86.748
72.256	87.195
72.256	87.195
73.049	102.317
BM23_27y_CD-CM_Obs3
53.659	83.049
68.171	77.988
72.317	77.012
76.524	78.232
80.915	76.463
85.000	76.037
100.000	80.366
55.854	90.000
76.037	89.268
98.171	87.073
71.768	89.268
72.561	99.024
44.573	87.378
64.512	72.317
71.463	74.024
77.805	71.220
101.341	86.768
72.256	87.195
72.256	87.195
72.988	102.317
BM24_28y_CD-CM_Obs1
50.000	87.955
62.140	84.242
66.364	82.879
71.231	84.792
75.663	82.178
79.924	83.864
91.515	87.576
53.087	93.030
71.364	93.182
89.280	92.424
70.436	93.182
70.114	98.750
41.705	92.273
61.989	82.102
68.977	82.727
76.136	81.932
96.250	92.045
69.091	90.114
69.091	90.114
69.091	101.477
BM24_28y_CD-CM_Obs2
50.000	87.955
62.159	84.205
66.364	82.841
71.250	84.773
75.625	82.159
79.886	83.864
91.477	87.557
53.068	93.068
71.364	93.182
89.205	92.386
70.398	93.182
70.114	98.750
41.705	92.273
61.989	82.102
68.977	82.727
76.136	81.932
96.250	92.045
69.091	90.076
69.091	90.076
69.091	101.456
BM24_28y_CD-CM_Obs3
50.000	87.955
62.159	84.318
66.364	82.879
71.212	84.811
75.720	82.197
79.924	83.901
91.553	87.614
53.068	93.068
71.364	93.172
89.242	92.424
70.398	93.172
70.151	98.712
41.705	92.273
62.045	82.159
68.939	82.727
76.108	81.932
96.326	92.045
69.091	90.114
69.091	90.114
69.091	101.477
BM25_28y_OD-CM_Obs1
48.837	89.651
61.279	84.302
65.465	83.140
69.651	84.535
73.837	84.535
77.674	85.930
92.093	89.651
52.209	95.000
70.000	95.233
89.070	94.767
69.360	96.860
69.651	105.116
38.488	96.744
65.000	80.814
73.198	83.605
81.395	81.860
104.186	96.744
71.434	95.814
71.434	95.814
69.767	107.093
BM25_28y_OD-CM_Obs2
48.837	89.651
61.279	84.302
65.465	83.140
69.651	84.535
73.837	84.535
77.674	85.930
92.093	89.651
52.209	95.000
70.000	95.233
89.070	94.767
69.360	96.860
69.651	105.116
38.488	96.744
65.000	80.814
73.198	83.663
81.395	81.860
104.186	96.744
71.434	95.814
71.434	95.814
69.767	107.093
BM25_28y_OD-CM_Obs3
48.837	89.651
61.279	84.302
65.465	83.178
69.690	84.535
73.837	84.574
77.713	85.969
92.093	89.651
52.209	95.000
70.039	95.271
89.031	94.806
69.360	96.860
69.651	105.155
38.527	96.744
65.039	80.814
73.217	83.643
81.395	81.860
104.186	96.744
71.434	95.814
71.434	95.814
69.767	107.093
BM26_28y_ODO-CM_Obs1
51.389	89.643
64.286	84.087
68.294	83.075
71.905	83.929
75.933	82.917
80.218	84.067
92.024	89.643
54.524	95.218
72.262	92.857
89.524	95.198
73.254	97.024
73.333	105.536
43.462	97.480
64.286	75.119
72.440	75.952
80.218	74.960
102.440	95.179
72.857	91.071
72.857	91.071
73.304	104.286
BM26_28y_ODO-CM_Obs2
51.369	89.643
64.286	84.107
68.274	83.095
71.905	83.929
75.893	82.917
80.179	84.107
92.024	89.643
54.524	95.119
72.262	92.857
89.464	95.179
73.214	97.024
73.333	105.536
43.452	97.500
64.286	75.119
72.440	75.952
80.179	74.940
102.440	95.179
72.857	91.071
72.857	91.071
73.304	104.286
BM26_28y_ODO-CM_Obs3
51.389	89.683
64.325	84.087
68.294	83.095
71.944	83.889
75.952	82.937
80.238	84.087
92.024	89.683
54.524	95.238
72.262	92.857
89.524	95.198
73.214	97.024
73.373	105.595
43.452	97.500
64.325	75.119
72.421	75.913
80.238	75.000
102.500	95.238
72.857	91.071
72.857	91.071
73.304	104.286
BM27_28y_CD-CM_Obs1
48.616	84.161
62.078	79.989
65.526	79.210
69.198	80.545
72.813	79.266
76.429	80.211
89.167	83.660
51.982	89.362
69.100	88.666
87.276	88.416
69.100	88.666
69.058	97.538
43.610	97.233
62.356	78.237
69.337	79.377
76.262	77.764
96.788	93.005
20.273	91.559
20.273	91.559
70.385	104.797
BM27_28y_CD-CM_Obs2
48.616	84.161
62.078	79.989
65.526	79.210
69.198	80.545
72.813	79.266
76.429	80.211
89.111	83.660
51.954	89.334
69.100	88.666
87.331	88.444
69.100	88.666
69.031	97.511
43.610	97.233
62.411	78.209
69.364	79.377
76.262	77.764
96.788	93.005
20.273	91.559
20.273	91.559
70.385	104.797
BM27_28y_CD-CM_Obs3
48.616	84.161
62.078	79.989
65.526	79.210
69.198	80.545
72.813	79.266
76.429	80.211
89.167	83.660
51.954	89.389
69.100	88.666
87.331	88.444
69.100	88.666
69.086	97.566
43.610	97.233
62.411	78.264
69.364	79.433
76.262	77.819
96.788	93.005
20.273	91.559
20.273	91.559
70.385	104.797
BM29_29y_CD-CM_Obs1
44.792	77.344
58.802	73.125
63.333	71.771
68.281	73.229
72.448	71.667
76.562	72.917
88.438	75.312
49.271	82.240
68.125	81.771
85.104	80.104
68.125	81.771
68.177	89.375
38.177	84.948
56.771	71.458
65.417	73.958
74.062	71.562
96.406	85.417
66.146	84.844
66.146	84.844
67.188	96.667
BM29_29y_CD-CM_Obs2
44.792	77.309
58.819	73.125
63.368	71.788
68.299	73.264
72.448	71.667
76.562	72.917
88.438	75.312
49.271	82.240
68.125	81.771
85.104	80.104
68.125	81.771
68.177	89.375
38.177	84.948
56.719	71.458
65.417	73.958
74.080	71.510
96.458	85.382
66.146	84.844
66.146	84.844
67.188	96.667
BM29_29y_CD-CM_Obs3
44.792	77.344
58.854	73.125
63.385	71.823
68.229	73.281
72.448	71.667
76.562	72.917
88.438	75.312
49.271	82.240
68.125	81.719
85.104	80.104
68.125	81.719
68.177	89.375
38.177	84.896
56.771	71.458
65.365	74.010
74.062	71.510
96.458	85.365
66.146	84.844
66.146	84.844
67.188	96.667
BM30_29y_CD-CM_Obs1
47.889	83.889
61.889	79.319
66.444	77.667
70.889	79.222
74.889	78.111
78.778	79.111
91.667	84.222
50.333	89.444
70.444	88.361
88.778	90.222
69.625	88.361
69.111	95.667
38.667	93.778
60.444	73.000
68.944	74.000
77.222	73.111
99.556	93.444
69.000	86.222
69.000	86.222
69.208	98.778
BM30_29y_CD-CM_Obs2
47.889	83.889
61.889	79.333
66.444	77.667
70.889	79.222
74.889	78.111
78.778	79.111
91.667	84.222
50.333	89.444
70.500	88.361
88.778	90.222
69.667	88.361
69.111	95.667
38.667	93.778
60.444	73.000
68.944	74.000
77.222	73.111
99.556	93.444
69.000	86.222
69.000	86.222
69.222	98.778
BM30_29y_CD-CM_Obs3
47.889	83.889
61.889	79.296
66.444	77.667
70.889	79.222
74.889	78.148
78.778	79.111
91.667	84.185
50.333	89.444
70.444	88.370
88.778	90.222
69.667	88.370
69.111	95.667
38.667	93.778
60.444	73.000
68.889	74.000
77.222	73.111
99.556	93.444
69.000	86.222
69.000	86.222
69.222	98.778
BM32_30y_CD-CM_Obs1
44.402	83.859
56.848	78.804
60.743	77.264
65.163	78.261
69.402	76.902
73.315	77.663
85.163	83.587
47.228	88.152
65.580	87.536
81.630	87.880
65.580	87.536
65.489	95.489
39.638	90.960
53.696	75.163
62.011	75.978
70.435	74.728
88.641	89.565
63.043	88.478
63.043	88.478
64.130	103.696
BM32_30y_CD-CM_Obs2
44.402	83.859
56.848	78.804
60.707	77.283
65.163	78.261
69.402	76.902
73.315	77.663
85.163	83.587
47.283	88.152
65.543	87.500
81.630	87.880
65.543	87.500
65.489	95.489
39.620	90.978
53.696	75.163
62.011	75.978
70.435	74.728
88.641	89.565
63.043	88.478
63.043	88.478
64.130	103.696
BM32_30y_CD-CM_Obs3
44.402	83.859
56.848	78.804
60.707	77.283
65.163	78.315
69.402	76.902
73.315	77.663
85.163	83.587
47.228	88.152
65.598	87.500
81.630	87.880
65.598	87.500
65.489	95.489
39.674	90.978
53.696	75.163
62.065	75.978
70.435	74.728
88.641	89.565
63.043	88.478
63.043	88.478
64.130	103.696
BM34_30y_CD-CM_Obs1
48.295	93.295
62.614	89.432
67.386	88.295
71.250	90.682
74.659	89.545
78.295	90.682
92.045	95.795
51.364	98.523
70.795	99.205
89.318	100.455
70.170	99.659
69.773	109.773
41.250	101.364
62.614	83.295
70.341	83.750
78.295	83.295
96.477	102.386
68.864	98.523
68.864	98.523
67.273	112.273
BM34_30y_CD-CM_Obs2
48.295	93.295
62.614	89.432
67.330	88.295
71.250	90.682
74.659	89.545
78.295	90.682
92.045	95.795
51.364	98.523
70.795	99.205
89.318	100.455
70.170	99.659
69.773	109.773
41.250	101.364
62.614	83.295
70.341	83.750
78.295	83.295
96.477	102.386
68.864	98.523
68.864	98.523
67.273	112.273
BM34_30y_CD-CM_Obs3
48.295	93.295
62.614	89.432
67.386	88.295
71.250	90.682
74.659	89.545
78.295	90.682
92.045	95.795
51.364	98.523
70.777	99.205
89.318	100.455
70.170	99.659
69.773	109.773
41.250	101.364
62.614	83.295
70.341	83.750
78.295	83.295
96.477	102.386
68.864	98.523
68.864	98.523
67.273	112.273
BM35_30y_CD-CM_Obs1
50.366	81.098
63.049	77.561
67.378	75.732
71.646	77.561
76.463	75.549
81.280	77.561
94.146	80.305
54.024	86.341
72.195	86.341
89.878	85.244
72.195	86.341
72.561	91.707
51.585	87.073
64.878	71.098
72.012	71.402
79.146	71.098
97.927	86.037
73.598	86.098
73.598	86.098
74.756	100.610
BM35_30y_CD-CM_Obs2
50.335	81.128
63.079	77.561
67.409	75.701
71.646	77.561
76.494	75.518
81.280	77.561
94.146	80.305
53.963	86.341
72.195	86.341
89.909	85.244
72.195	86.341
72.561	91.707
51.524	87.073
64.878	71.128
72.012	71.402
79.177	71.037
97.866	86.037
73.598	86.098
73.598	86.098
74.756	100.610
BM35_30y_CD-CM_Obs3
50.366	81.138
63.089	77.561
67.439	75.732
71.626	77.602
76.545	75.528
81.301	77.561
94.146	80.325
53.984	86.382
72.195	86.341
89.919	85.244
72.195	86.341
72.602	91.707
51.585	87.073
64.878	71.098
72.012	71.402
79.146	71.098
97.927	86.037
73.598	86.098
73.598	86.098
74.756	100.610
BM36_30y_CD-CM_Obs1
49.333	93.704
62.556	89.685
65.926	88.333
69.759	90.019
73.278	88.148
76.759	89.407
89.870	93.333
50.778	99.222
69.889	97.981
88.444	98.741
69.889	97.981
70.111	104.500
43.028	99.014
62.296	84.000
69.278	85.648
76.537	83.778
96.296	98.278
69.444	96.556
69.444	96.556
69.667	107.181
BM36_30y_CD-CM_Obs2
49.333	93.667
62.500	89.667
65.889	88.389
69.722	90.000
73.222	88.167
76.778	89.444
89.889	93.333
50.778	99.222
69.944	97.944
88.444	98.722
69.944	97.944
70.111	104.500
43.056	99.056
62.333	84.000
69.278	85.667
76.500	83.778
96.333	98.278
69.444	96.556
69.444	96.556
69.722	107.167
BM36_30y_CD-CM_Obs3
49.333	93.667
62.500	89.667
65.944	88.389
69.667	90.000
73.222	88.111
76.722	89.444
89.833	93.333
50.778	99.278
69.889	97.944
88.444	98.722
69.889	97.944
70.111	104.500
43.056	99.000
62.333	84.000
69.278	85.667
76.500	83.778
96.333	98.333
69.500	96.611
69.500	96.611
69.722	107.222
BM37_31y_OD-CM_Obs1
41.735	75.187
53.673	71.224
58.367	68.559
63.146	70.425
67.959	68.265
72.551	70.510
82.041	74.796
45.561	80.918
63.554	80.612
79.473	80.017
62.874	82.415
63.878	90.816
32.755	83.537
50.612	63.197
58.282	64.983
65.799	62.942
88.878	84.286
59.707	81.531
59.707	81.531
60.714	98.265
BM37_31y_OD-CM_Obs2
41.735	75.153
53.673	71.224
58.367	68.571
63.163	70.408
67.959	68.265
72.551	70.510
82.041	74.796
45.561	80.918
63.571	80.612
79.490	80.000
62.874	82.398
63.878	90.816
32.755	83.571
50.612	63.163
58.265	65.000
65.816	62.959
88.878	84.286
59.745	81.582
59.745	81.582
60.714	98.265
BM37_31y_OD-CM_Obs3
41.735	75.204
53.673	71.224
58.367	68.571
63.163	70.408
67.959	68.265
72.551	70.510
82.041	74.796
45.612	80.918
63.554	80.612
79.490	80.000
62.874	82.415
63.878	90.816
32.755	83.571
50.612	63.163
58.265	64.949
65.816	62.959
88.878	84.286
59.707	81.531
59.707	81.531
60.714	98.265
BM38_31y_CD-CM_Obs1
47.630	96.333
60.111	93.333
65.037	91.037
69.833	93.611
74.222	91.185
78.537	92.667
91.653	96.083
51.556	102.222
70.097	103.111
88.444	102.296
70.815	103.111
71.111	110.667
38.222	103.778
60.111	86.889
69.222	88.333
78.537	87.111
101.222	102.556
69.444	99.333
69.444	99.333
69.667	110.370
BM38_31y_CD-CM_Obs2
47.630	96.278
60.111	93.333
65.000	91.000
69.833	93.611
74.222	91.222
78.537	92.722
91.611	96.111
51.556	102.222
70.111	103.111
88.500	102.278
70.722	103.111
71.167	110.667
38.222	103.778
60.111	86.944
69.278	88.389
78.537	87.111
101.278	102.556
69.444	99.333
69.444	99.333
69.667	110.370
BM38_31y_CD-CM_Obs3
47.630	96.296
60.111	93.333
65.037	91.000
69.778	93.630
[truncated: 7,324 more rows]
